# Supplementary material for: Phytochemical and proximate content of Carapa procera bark and its antimicrobial potential against selected pathogens
Source: PLoS One. 2021 Dec 23;16(12):e0261755. doi: 10.1371/journal.pone.0261755 (PMC8699910; doi:10.1371/journal.pone.0261755)
Supplement: S1 Table — (XLSX) [file pone.0261755.s001.xlsx]

## Sheet: Zone of inhibition
		Zones of Inhibition of selected microorganisms on Carapa procera bark methanolic extract
	Treatment	Candida albicans	Escherichia coli	Pseudomonas aeruginosa	Staphylococcus aureus	Streptococcus pyrogen
	100	24	29	24	24	24
	100	22	27	26	22	29
	100	27	24	27	26	26
	50	21	23	21	21	21
	50	19	24	24	19	26
	50	24	21	18	22	22
	25	19	19	17	19	18
	25	17	21	21	17	23
	25	22	17	17	17	19
	12.5	16	16	14	17	16
	12.5	14	14	15	14	18
	12.5	18	14	19	15	16
	Ciprofloxacin	38	40	40	41	0
	Ciprofloxacin	43	38	36	39	0
	Ciprofloxacin	39	36	38	37	0
	Clostrimazole	0	0	0	0	40
	Clostrimazole	0	0	0	0	37
	Clostrimazole	0	0	0	0	39
	DMSO	14	16	15	19	16
	DMSO	15	14	17	17	19
	DMSO	17	18	19	15	15
