# Supplementary material for: Phytochemical and proximate content of Carapa procera bark and its antimicrobial potential against selected pathogens
Source: PLoS One. 2021 Dec 23;16(12):e0261755. doi: 10.1371/journal.pone.0261755 (PMC8699910; doi:10.1371/journal.pone.0261755)
Supplement: S2 Table — (XLSX) [file pone.0261755.s002.xlsx]

## Sheet: Proximate
		Proximate compostion
S/N	Moisture	Ash	Fat	Protein	Carbohydrate
1	6.08	12.6	1.4	9.47	70.45
2	6.06	12.62	1.4	9.51	70.41
3	6.08	12.16	1.46	9.63	70.67
